# Supplementary material for: Proteomic Biomarkers of Intrahepatic Cholestasis of Pregnancy
Source: Reprod Sci. 2024 Jan 4;31(6):1573–85. doi: 10.1007/s43032-023-01437-z (PMC11111573; doi:10.1007/s43032-023-01437-z)
Supplement: Supplementary file 1 — ESM 1 [file 43032_2023_1437_MOESM1_ESM.xlsx]

## Sheet: IPA-NETWORK
© 2000-2022 QIAGEN. All rights reserved.
ID	Molecules in Network	Score	Focus Molecules	Top Diseases and Functions
1	Akt,amylase,ARID1A,CD59,COPS2,COPS6,cytochrome C,FXR1,G3BP2,GAPVD1,GOLGB1,LRCH4,LSM12,NVL,Osteocalcin,PIN4,PLP2,PRAF2,PRRC2C,PSAP,Rab5,RER1,RETREG3,RNF170,RTRAF,Secretase gamma,SIGMAR1,SLC16A1,STEAP4,TMED2,TMED4,TMED7,TMEM11,TMEM205,TPD52	61	29	[Hereditary Disorder, Neurological Disease, Organismal Injury and Abnormalities]
2	ACADM,ANXA8/ANXA8L1,CDC42BPB,CDC5L,CST3,Hif1,IARS2,IKK (complex),Insulin,KRAS,LRP8,MAP1LC3,MBNL3,Mek,MHC Class II (complex),Mitochondrial complex 1,MTHFD1,MTORC1,NARS1,NDUFA2,NDUFB3,ORM1,PDLIM4,PEPCK,PFKL,PI3K p85,PTBP3,RAB11FIP5,RAB25,RBPMS,SDK2,SQSTM1,STAT5a/b,TBC1D10A,TMEM106B	47	24	[Developmental Disorder, Hereditary Disorder, Metabolic Disease]
3	26s Proteasome,ACBD3,caspase,CDS2,CSNK2B,EIF3F,EIF3H,FIS1,GRN,HSP,Hsp70,Hsp90,HSPA4,HSPH1,IDH3G,Jnk,MAP2K1/2,MAPT,MAVS,MTCH2,NRBP1,p70 S6k,PAFAH1B2,Pdgf (complex),phosphatase,PP2A,PPP2R2A,PTPRF,Raf,RPS6KA3,SSH3,TFAP2D,UBFD1,UBLCP1,WDR37	44	23	[Cellular Function and Maintenance, Nervous System Development and Function, Tissue Development]
4	Actin,ADRB,AP2A1,ARPC5L,atypical protein kinase C,Ck2,Clathrin,CLTB,CNPY3,CORO1C,DCTN1,DNM2,Dynein,ERK1/2,Filamin,GDF15,GIPC1,Hd-perinuclear inclusions,HGS,JAM2,LMAN2L,LRRC1,MOSPD2,PACSIN2,PDAP1,PDLIM7,PP1 protein complex group,Proinsulin,RAI14,Smad,STARD10,SYNPO,TGFBR,TOM1,TRAPPC3	42	22	[Cellular Assembly and Organization, Cellular Function and Maintenance, Infectious Diseases]
5	ACAC,ADIPOQ,Alp,AMPK,ANXA11,APOA2,C4,C4A/C4B,CAB39,CAPN2,CFI,COPA,CPNE3,CYP11A1,DSC2,FERMT3,FSH,FTH1,Growth hormone,HDL,hemoglobin,LDL,NCCRP1,NFkB (complex),NHLRC2,Nos,NT5C2,PDGF BB,PRDX3,PRKAA,PYGL,SCARB1,SLC25A4,Sod,TEAD1	39	21	[Cellular Compromise, Inflammatory Response, Lipid Metabolism]
6	CDS2,CDV3,CEP164,CRYL1,EFTUD2,ESR2,FAM120B,FRG1,GSTCD,HDHD3,LANCL1,LSM6,MOCS2,NSUN5,OS9,P-TEFb,PAK1IP1,PGM1,Rnr,RPS3A,SBNO1,SLC27A4,SRSF10,TEX15,TMED7,TMEM205,TMEM258,TP53,TRIR,Ttf1,UFC1,UFL1,USP48,USP9X,ZNF514	30	17	[Auditory Disease, Developmental Disorder, Organismal Injury and Abnormalities]
7	ACOT1,ADRB2,ALDH6A1,APIP,ATP5IF1,BCAT2,CASP3,Communication between Innate and Adaptive Immune Cells,FKBP9,GALE,GBE1,GMPPB,GMPR,GMPR2,IFNB1,Ighv1-82,Igkv13-84,Igkv14-111,IGKV1D-33,IGKV2D-26,IGKV2D-30,Igkv8-30,IKBKB,IL6,ILVBL,MACROD1,MS4A6A,NPEPL1,PRKAA2,RIPK3,RNF122,STAT5B,tauroursodeoxycholic acid,TFRC,TREML2	23	14	[Cell Cycle, Nucleic Acid Metabolism, Organismal Injury and Abnormalities]
8	AHSP,Alpha catenin,CHID1,Cofilin,collagen type i (family),Cyclin A,E2f,estrogen receptor,GTPase,H2AZ2,Histone h3,Histone h4,HMGB2,IFN Beta,Ige,IgG,Igm,IL12 (family),Immunoglobulin,LTBP2,MARK2,MCM4,NFkB (family),NUSAP1,P38 MAPK,PAK1,PI3K (complex),PI3K (family),PRSS8,RAD21,RNA polymerase II,SDF2L1,Tgf beta,Ubiquitin,WDR5	21	13	[Cell Morphology, Cellular Assembly and Organization, Cellular Function and Maintenance]
9	AGR2,ATP6V1G2,BTN1A1,CD68,chondroitin sulfate A,CST3,CTSS,FLT1,GCHFR,Hla-abc,HLA-B,IFNG,IFNGR1,IL-2R,INTS5,IRF2BP2,IRF2BPL,KIR2DL4,Klrk1,LIN7C,LTA4H,MCTS1,MFGE8,MR1,MYH2,MYH7,NANS,RNASE3,SBSPON,SEC11A,SEMA4A,sesamol,STAT5A,TPP2,UBAC1	15	10	[Antigen Presentation, Cell-To-Cell Signaling and Interaction, Inflammatory Response]
10	ADCY,ADGRG1,Ap1,ARRB1,calpain,CD3,CG,chemokine,COL1A1,Collagen(s),Complement,Creb,cytokine,DTYMK,EGLN,ERK,Focal adhesion kinase,Gpcr,IL1,Integrin,ITGB5,Laminin (complex),Lh,Mapk,NMDA Receptor,PF4,Pka,Pkc(s),Ppp2c,Rac,Sos,SRC (family),STXBP5,TCR,Vegf	9	7	[Cell-To-Cell Signaling and Interaction, Hematological System Development and Function, Organismal Injury and Abnormalities]
